# Supplementary material for: Microencapsulated Limosilactobacillus reuteri Encoding Lactoferricin-Lactoferrampin Targeted Intestine against Salmonella typhimurium Infection
Source: Nutrients. 2023 Dec 18;15(24):5141. doi: 10.3390/nu15245141 (PMC10745908; doi:10.3390/nu15245141)
Supplement: Supplementary file 1 [file nutrients-15-05141-s001.zip]

Archive with 4 entries (3 files):
- revised Supplementary-nutrients-2745405/Supplementary.docx
- revised Supplementary-nutrients-2745405/Table S10.xls
- revised Supplementary-nutrients-2745405/Table S9.xls
- revised Supplementary-nutrients-2745405/
