# Supplementary material for: Microencapsulated Limosilactobacillus reuteri Encoding Lactoferricin-Lactoferrampin Targeted Intestine against Salmonella typhimurium Infection
Source: Nutrients. 2023 Dec 18;15(24):5141. doi: 10.3390/nu15245141 (PMC10745908; doi:10.3390/nu15245141)
Supplement: Supplementary file 1 [file nutrients-15-05141-s001.zip › revised Supplementary-nutrients-2745405/Table S10.xls]

feature	level	log_hm	class_hm	LDA score	p value
Bacteria.Firmicutes.Bacilli.Lactobacillales.Streptococcaceae	Family	4.624607367	ST	4.300341536	0.020921335
Bacteria.Firmicutes.Clostridia.Clostridiales.Ruminococcaceae.Hydrogenoanaerobacterium.Selenomonadales_bacterium_Marseille_P2399	Species	1.426836308	ST+LR-LFCA	3.870150446	0.047220904
Bacteria.Firmicutes.Bacilli.Lactobacillales.Lactobacillaceae.Lactobacillus.Lactobacillus_reuteri	Species	4.011528163	ST+LR-LFCA	3.667154371	0.020921335
Bacteria.Firmicutes.Clostridia.Clostridiales.Lachnospiraceae.Anaerostipes	Genus	0.998477192	ST	3.998070989	0.047220904
Archaea.Euryarchaeota.Methanobacteria.Methanobacteriales	Order	4.172595054	ST	3.743949123	0.020921335
Bacteria.Proteobacteria.Gammaproteobacteria.Enterobacteriales.Enterobacteriaceae.Escherichia_Shigella	Genus	4.025521226	ST+LR-LFCA	3.674350507	0.020921335
Bacteria.Firmicutes.Negativicutes.Selenomonadales.Acidaminococcaceae.Phascolarctobacterium	Genus	4.675926711	ST	4.359362471	0.020921335
Bacteria.Bacteroidetes	Phylum	5.214332702	ST	4.800650694	0.020921335
Bacteria.Actinobacteria.Coriobacteriia.Coriobacteriales.Atopobiaceae.Olsenella	Genus	4.39906865	ST+LR-LFCA	3.98148782	0.020921335
Bacteria.Firmicutes.Clostridia.Clostridiales.Ruminococcaceae	Family	5.502983141	ST	5.086768803	0.020921335
Bacteria.Firmicutes.Clostridia.Clostridiales.Lachnospiraceae.Coprococcus_3	Genus	4.290484887	ST	3.812775746	0.020921335
Bacteria.Firmicutes.Bacilli.Lactobacillales.Lactobacillaceae.Lactobacillus	Genus	5.755184029	ST+LR-LFCA	5.422844043	0.020921335
Bacteria.Spirochaetes.Spirochaetia	Class	4.157705058	ST	3.832785052	0.020921335
Bacteria.Firmicutes.Clostridia.Clostridiales.Ruminococcaceae.Ruminococcaceae_NK4A214_group	Genus	4.124885307	ST	3.59754548	0.020921335
Bacteria.Firmicutes.Erysipelotrichia.Erysipelotrichales.Erysipelotrichaceae	Family	4.622392622	ST	4.142653832	0.020921335
Bacteria.Spirochaetes.Spirochaetia.Spirochaetales.Spirochaetaceae.Treponema_2	Genus	4.157411592	ST	3.817215385	0.020921335
Bacteria.Bacteroidetes.Bacteroidia.Bacteroidales.Rikenellaceae	Family	4.104312288	ST	3.752003658	0.020921335
Bacteria.Firmicutes.Negativicutes.Selenomonadales.Veillonellaceae.Veillonella	Genus	3.933107643	ST+LR-LFCA	3.53312632	0.043308143
Bacteria.Firmicutes.Bacilli.Lactobacillales.Streptococcaceae.Streptococcus	Genus	4.622172931	ST	4.337993381	0.020921335
Bacteria.Firmicutes.Clostridia.Clostridiales.Clostridiaceae_1.Clostridium_sensu_stricto_1.Clostridium_perfringens_CPE_str_F4969	Species	1.239612153	ST+LR-LFCA	3.913013414	0.047220904
Bacteria.Epsilonbacteraeota.Campylobacteria.Campylobacterales.Campylobacteraceae.Campylobacter.Campylobacter_fetus_subsp_fetus	Species	3.760875862	ST	3.481147043	0.020921335
Bacteria.Spirochaetes.Spirochaetia.Spirochaetales.Spirochaetaceae	Family	4.157705058	ST	3.818047573	0.020921335
Bacteria.Firmicutes.Clostridia.Clostridiales.Ruminococcaceae.Fournierella	Genus	3.79051029	ST	3.432712635	0.020921335
Bacteria.Firmicutes.Clostridia.Clostridiales.Christensenellaceae	Family	4.786532271	ST	4.440260343	0.020921335
Bacteria.Spirochaetes	Phylum	4.157705058	ST	3.841616759	0.020921335
Bacteria.Firmicutes.Clostridia.Clostridiales.Peptostreptococcaceae	Family	4.899148326	ST	4.538671635	0.020921335
Bacteria.Firmicutes.Negativicutes.Selenomonadales.Veillonellaceae.Veillonella.Veillonella_magna	Species	3.918982618	ST+LR-LFCA	3.499625744	0.043308143
Bacteria.Epsilonbacteraeota.Campylobacteria.Campylobacterales.Campylobacteraceae.Campylobacter	Genus	3.761880029	ST	3.464277344	0.020921335
Bacteria.Firmicutes.Clostridia.Clostridiales.Ruminococcaceae.Eubacterium_coprostanoligenes_group	Genus	4.643311109	ST	4.262663186	0.020921335
Bacteria.Firmicutes.Erysipelotrichia.Erysipelotrichales.Erysipelotrichaceae.Catenisphaera	Genus	1.162639005	ST+LR-LFCA	3.717591296	0.047220904
Bacteria.Firmicutes.Clostridia.Clostridiales.Peptostreptococcaceae.Romboutsia	Genus	4.819488691	ST	4.4635473	0.020921335
Bacteria.Lentisphaerae.Oligosphaeria.Oligosphaerales.Oligosphaeraceae	Family	1.561935724	ST+LR-LFCA	3.666280847	0.013874406
Bacteria.Proteobacteria.Gammaproteobacteria.Enterobacteriales.Enterobacteriaceae.Salmonella	Genus	3.714094859	ST	3.397825567	0.020921335
Bacteria.Firmicutes.Negativicutes.Selenomonadales.Acidaminococcaceae	Family	4.67607875	ST	4.366691292	0.020921335
Bacteria.Firmicutes.Clostridia.Clostridiales.Ruminococcaceae.Hydrogenoanaerobacterium	Genus	1.426836308	ST+LR-LFCA	3.934435302	0.047220904
Archaea	Domain	4.172595054	ST	3.797911508	0.020921335
Bacteria.Bacteroidetes.Bacteroidia.Bacteroidales.Prevotellaceae.Alloprevotella	Genus	4.952454489	ST	4.553012867	0.020921335
Bacteria.Firmicutes	Phylum	5.935888715	ST+LR-LFCA	4.73066123	0.020921335
Bacteria.Firmicutes.Clostridia.Clostridiales.Peptostreptococcaceae.Terrisporobacter	Genus	4.119499591	ST	3.788053538	0.020921335
Bacteria.Firmicutes.Clostridia.Clostridiales.Lachnospiraceae.Blautia	Genus	4.300894332	ST+LR-LFCA	3.694749156	0.020921335
Bacteria.Firmicutes.Clostridia.Clostridiales.Lachnospiraceae	Family	4.800173979	ST	4.009192898	0.020921335
Bacteria.Firmicutes.Negativicutes	Class	5.071080022	ST+LR-LFCA	4.423025968	0.020921335
Bacteria.Firmicutes.Erysipelotrichia.Erysipelotrichales	Order	4.622392622	ST	4.140511567	0.020921335
Bacteria.Lentisphaerae.Oligosphaeria	Class	1.561935724	ST+LR-LFCA	3.474071998	0.013874406
Bacteria.Actinobacteria.Coriobacteriia	Class	4.869525554	ST+LR-LFCA	4.447941829	0.020921335
Bacteria.Firmicutes.Negativicutes.Selenomonadales.Veillonellaceae	Family	5.065094702	ST+LR-LFCA	4.688716196	0.020921335
Bacteria.Firmicutes.Negativicutes.Selenomonadales.Veillonellaceae.Mitsuokella	Genus	4.89524422	ST+LR-LFCA	4.573905185	0.020921335
Bacteria.Firmicutes.Clostridia.Clostridiales.Lachnospiraceae.Lachnoclostridium.Clostridiaceae_bacterium_DJF_B063	Species	4.006708002	ST	3.659421398	0.020921335
Bacteria.Firmicutes.Clostridia.Clostridiales.Ruminococcaceae.Candidatus_Soleaferrea	Genus	3.890103922	ST	3.586378524	0.020921335
Bacteria.Firmicutes.Bacilli.Lactobacillales.Leuconostocaceae.Weissella.Weissella_ceti_NC36	Species	2.240892216	ST+LR-LFCA	3.451720545	0.013874406
Bacteria.Epsilonbacteraeota	Phylum	3.762399164	ST	3.445021102	0.020921335
Bacteria.Firmicutes.Bacilli.Lactobacillales.Lactobacillaceae.Lactobacillus.Lactobacillus_gasseri	Species	5.025166603	ST+LR-LFCA	4.573747911	0.020921335
Bacteria.Firmicutes.Clostridia.Clostridiales.Family_XIII	Family	4.296277153	ST	3.853901866	0.020921335
Bacteria.Actinobacteria.Coriobacteriia.Coriobacteriales.Coriobacteriaceae	Family	4.675285126	ST+LR-LFCA	4.316694832	0.020921335
Bacteria.Firmicutes.Clostridia.Clostridiales.Lachnospiraceae.Lachnoclostridium	Genus	4.007565638	ST	3.665118076	0.020921335
Bacteria.Epsilonbacteraeota.Campylobacteria.Campylobacterales.Campylobacteraceae	Family	3.761880029	ST	3.463340794	0.020921335
Bacteria.Actinobacteria.Coriobacteriia.Coriobacteriales.Atopobiaceae	Family	4.407018862	ST+LR-LFCA	3.997891454	0.020921335
Bacteria.Firmicutes.Clostridia.Clostridiales.Ruminococcaceae.Ruminococcaceae_UCG_005	Genus	5.23712091	ST	4.92202428	0.020921335
Bacteria.Firmicutes.Clostridia.Clostridiales.Ruminococcaceae.Ruminococcaceae_UCG_004	Genus	3.843344078	ST	3.550320306	0.020921335
Bacteria.Bacteroidetes.Bacteroidia.Bacteroidales	Order	5.211203933	ST	4.780793925	0.020921335
Bacteria.Firmicutes.Clostridia.Clostridiales.Ruminococcaceae.Ruminococcaceae_UCG_008	Genus	3.646820378	ST	3.317357151	0.020921335
Bacteria.Planctomycetes	Phylum	4.274095651	ST	3.912225188	0.020921335
Bacteria.Actinobacteria.Coriobacteriia.Coriobacteriales.Coriobacteriaceae.Collinsella	Genus	4.675125514	ST+LR-LFCA	4.329454052	0.020921335
Bacteria.Fusobacteria.Fusobacteriia.Fusobacteriales.Fusobacteriaceae.Fusobacterium.Fusobacterium_mortiferum_ATCC_9817	Species	1.773932383	ST+LR-LFCA	3.786947781	0.013874406
Bacteria.Firmicutes.Bacilli	Class	5.759647038	ST+LR-LFCA	5.370259648	0.020921335
Bacteria.Bacteroidetes.Bacteroidia.Bacteroidales.Tannerellaceae.Parabacteroides	Genus	3.917238605	ST	3.578605127	0.020921335
Bacteria.Firmicutes.Erysipelotrichia.Erysipelotrichales.Erysipelotrichaceae.Holdemanella.Holdemanella_biformis_DSM_3989	Species	1.346646333	ST+LR-LFCA	3.381520055	0.047220904
Bacteria.Bacteroidetes.Bacteroidia.Bacteroidales.Prevotellaceae	Family	4.995101333	ST	4.558734337	0.020921335
Bacteria.Firmicutes.Clostridia.Clostridiales	Order	5.738134138	ST	5.3287223	0.020921335
Bacteria.Firmicutes.Clostridia.Clostridiales.Christensenellaceae.Christensenellaceae_R_7_group	Genus	4.786225998	ST	4.430406676	0.020921335
Bacteria.Actinobacteria.Coriobacteriia.Coriobacteriales	Order	4.869525554	ST+LR-LFCA	4.459605383	0.020921335
Archaea.Euryarchaeota.Methanobacteria.Methanobacteriales.Methanobacteriaceae.Methanobrevibacter	Genus	4.172595054	ST	3.776329475	0.020921335
Bacteria.Lentisphaerae.Oligosphaeria.Oligosphaerales	Order	1.561935724	ST+LR-LFCA	3.615315309	0.013874406
Bacteria.Firmicutes.Clostridia.Clostridiales.Family_XIII.Family_XIII_AD3011_group	Genus	4.26240011	ST	3.820307418	0.020921335
Archaea.Euryarchaeota.Methanobacteria	Class	4.172595054	ST	3.787705621	0.020921335
Bacteria.Firmicutes.Clostridia.Clostridiales.Ruminococcaceae.Ruminiclostridium_6.Eubacterium_siraeum_DSM_15702	Species	1.432327811	ST	3.432891341	0.013874406
Bacteria.Firmicutes.Negativicutes.Selenomonadales	Order	5.071080022	ST+LR-LFCA	4.433789801	0.020921335
Bacteria.Planctomycetes.Planctomycetacia.Pirellulales.Pirellulaceae.p_1088_a5_gut_group	Genus	4.274095651	ST	3.898299232	0.020921335
Bacteria.Bacteroidetes.Bacteroidia.Bacteroidales.Tannerellaceae	Family	3.917601682	ST	3.569692412	0.020921335
Bacteria.Firmicutes.Clostridia.Clostridiales.Lachnospiraceae.Lachnospiraceae_ND3007_group	Genus	1.045616338	ST+LR-LFCA	3.71646469	0.047220904
Bacteria.Firmicutes.Erysipelotrichia	Class	4.622392622	ST	4.103637214	0.020921335
Bacteria.Lentisphaerae	Phylum	1.561935724	ST+LR-LFCA	3.714352006	0.013874406
Bacteria.Bacteroidetes.Bacteroidia.Bacteroidales.Rikenellaceae.Rikenellaceae_RC9_gut_group	Genus	4.08590156	ST	3.712557351	0.020921335
Bacteria.Planctomycetes.Planctomycetacia	Class	4.274095651	ST	3.895821096	0.020921335
Bacteria.Bacteroidetes.Bacteroidia	Class	5.214332702	ST	4.786628756	0.020921335
Bacteria.Bacteroidetes.Bacteroidia.Bacteroidales.Muribaculaceae	Family	4.601700413	ST	4.193928638	0.020921335
Bacteria.Firmicutes.Clostridia.Clostridiales.Ruminococcaceae.Subdoligranulum	Genus	4.576089134	ST+LR-LFCA	4.058110283	0.020921335
Bacteria.Firmicutes.Bacilli.Lactobacillales	Order	5.759612478	ST+LR-LFCA	5.382682576	0.020921335
Archaea.Euryarchaeota.Methanobacteria.Methanobacteriales.Methanobacteriaceae	Family	4.172595054	ST	3.777810199	0.020921335
Bacteria.Firmicutes.Bacilli.Lactobacillales.Lactobacillaceae	Family	5.75520577	ST+LR-LFCA	5.404110062	0.020921335
Bacteria.Epsilonbacteraeota.Campylobacteria	Class	3.762399164	ST	3.46696308	0.020921335
Bacteria.Proteobacteria.Gammaproteobacteria.Pasteurellales.Pasteurellaceae.Actinobacillus.Bisgaard_Taxon_10	Species	1.522672285	ST	3.480579709	0.013874406
Bacteria.Firmicutes.Clostridia	Class	5.738139277	ST	5.288454137	0.020921335
Bacteria.Proteobacteria.Gammaproteobacteria.Enterobacteriales.Enterobacteriaceae.Salmonella.Salmonella_enterica_subsp_enterica_serovar_Weltevreden	Species	3.714094859	ST	3.408863947	0.020921335
Archaea.Euryarchaeota	Phylum	4.172595054	ST	3.795197251	0.020921335
Bacteria.Spirochaetes.Spirochaetia.Spirochaetales	Order	4.157705058	ST	3.855861565	0.020921335
Bacteria.Planctomycetes.Planctomycetacia.Pirellulales.Pirellulaceae	Family	4.274095651	ST	3.905651172	0.020921335
Bacteria.Firmicutes.Erysipelotrichia.Erysipelotrichales.Erysipelotrichaceae.Catenibacterium	Genus	3.622862862	ST	3.305192437	0.020921335
Bacteria.Epsilonbacteraeota.Campylobacteria.Campylobacterales	Order	3.762399164	ST	3.463386163	0.020921335
Bacteria.Lentisphaerae.Oligosphaeria.Oligosphaerales.Oligosphaeraceae.horsej_a03	Genus	1.561935724	ST+LR-LFCA	3.565647375	0.013874406
Bacteria	Domain	5.998821766	ST+LR-LFCA	4.070290214	0.020921335
Bacteria.Actinobacteria	Phylum	4.876588282	ST+LR-LFCA	4.483227196	0.020921335
Bacteria.Planctomycetes.Planctomycetacia.Pirellulales	Order	4.274095651	ST	3.907882946	0.020921335
