# Supplementary material for: Microencapsulated Limosilactobacillus reuteri Encoding Lactoferricin-Lactoferrampin Targeted Intestine against Salmonella typhimurium Infection
Source: Nutrients. 2023 Dec 18;15(24):5141. doi: 10.3390/nu15245141 (PMC10745908; doi:10.3390/nu15245141)
Supplement: Supplementary file 1 [file nutrients-15-05141-s001.zip › revised Supplementary-nutrients-2745405/Table S9.xls]

feature	level	log_hm	class_hm	LDA score	p value
Bacteria.Firmicutes.Bacilli.Lactobacillales.Streptococcaceae	Family	4.62460736666	ST	4.31603208045	0.0209213353378
Bacteria.Firmicutes.Bacilli.Lactobacillales.Lactobacillaceae.Lactobacillus.Lactobacillus_reuteri	Species	3.75775960993	CON	3.33339608132	0.0209213353378
Bacteria.Firmicutes.Bacilli.Lactobacillales.Streptococcaceae.Streptococcus.Streptococcus_parauberis	Species	1.63848918056	ST	3.33324584898	0.0179604775261
Archaea.Euryarchaeota.Methanobacteria.Methanobacteriales	Order	4.17259505379	ST	3.83692675803	0.0209213353378
Bacteria.Firmicutes.Negativicutes.Selenomonadales.Acidaminococcaceae.Phascolarctobacterium	Genus	4.67592671101	ST	3.93710434746	0.0209213353378
Bacteria.Bacteroidetes	Phylum	5.61157065196	CON	5.08244958473	0.0209213353378
Bacteria.Firmicutes.Clostridia.Clostridiales.Ruminococcaceae	Family	5.50298314073	ST	4.90750267783	0.0209213353378
Bacteria.Firmicutes.Clostridia.Clostridiales.Lachnospiraceae.Coprococcus_3	Genus	4.29048488664	ST	3.93796599197	0.0209213353378
Bacteria.Firmicutes.Bacilli.Lactobacillales.Lactobacillaceae.Lactobacillus	Genus	5.16465702437	CON	4.7172885385	0.0209213353378
Bacteria.Firmicutes.Clostridia.Clostridiales.Ruminococcaceae.Ruminococcus_1	Genus	4.41573193986	CON	4.06576525837	0.0209213353378
Bacteria.Spirochaetes.Spirochaetia	Class	4.29020432986	CON	3.46126087874	0.0209213353378
Bacteria.Firmicutes.Clostridia.Clostridiales.Lachnospiraceae.Lachnospiraceae_NK4A136_group	Genus	4.84139066309	CON	4.51271177866	0.0209213353378
Bacteria.Proteobacteria.Gammaproteobacteria.Enterobacteriales	Order	3.86642977087	ST	3.45907485432	0.0209213353378
Bacteria.Firmicutes.Clostridia.Clostridiales.Ruminococcaceae.Ruminococcaceae_NK4A214_group	Genus	4.12488530714	ST	3.78685706358	0.0209213353378
Bacteria.Deferribacteres.Deferribacteres.Deferribacterales.Deferribacteraceae	Family	0.998477192306	ST	3.39788242502	0.0472209040036
Bacteria.Firmicutes.Erysipelotrichia.Erysipelotrichales.Erysipelotrichaceae.Turicibacter	Genus	3.71776050173	ST	3.39210568168	0.0209213353378
Bacteria.Firmicutes.Erysipelotrichia.Erysipelotrichales.Erysipelotrichaceae	Family	4.62239262208	ST	4.27681388496	0.0209213353378
Bacteria.Spirochaetes.Spirochaetia.Spirochaetales.Spirochaetaceae.Treponema_2	Genus	4.28982419295	CON	3.41254405975	0.0209213353378
Bacteria.Bacteroidetes.Bacteroidia.Bacteroidales.Prevotellaceae.Prevotellaceae_UCG_001	Genus	3.96830876352	CON	3.66502563795	0.0209213353378
Bacteria.Bacteroidetes.Bacteroidia.Bacteroidales.Prevotellaceae.Prevotellaceae_UCG_003	Genus	3.79532520197	CON	3.48424664417	0.0209213353378
Bacteria.Firmicutes.Clostridia.Clostridiales.Ruminococcaceae.Intestinimonas	Genus	3.7549446567	ST	3.43248620387	0.0209213353378
Bacteria.Bacteroidetes.Bacteroidia.Bacteroidales.Rikenellaceae	Family	4.1043122882	ST	3.62489906841	0.0209213353378
Bacteria.Firmicutes.Bacilli.Lactobacillales.Lactobacillaceae.Lactobacillus.Lactobacillus_salivarius	Species	3.94873448232	CON	3.47965031069	0.0209213353378
Bacteria.Proteobacteria.Gammaproteobacteria.Enterobacteriales.Enterobacteriaceae.Salmonella	Genus	3.71409485875	ST	3.41114976702	0.0209213353378
Bacteria.Firmicutes.Bacilli.Lactobacillales.Streptococcaceae.Streptococcus	Genus	4.62217293099	ST	4.30526267768	0.0209213353378
Bacteria.Epsilonbacteraeota.Campylobacteria.Campylobacterales.Campylobacteraceae.Campylobacter.Campylobacter_fetus_subsp_fetus	Species	3.76087586206	ST	3.46387008082	0.0209213353378
Bacteria.Spirochaetes.Spirochaetia.Spirochaetales.Spirochaetaceae	Family	4.29020432986	CON	3.45286070236	0.0209213353378
Bacteria.Firmicutes.Clostridia.Clostridiales.Clostridiaceae_1.Clostridium_sensu_stricto_1.Clostridium_butyricum	Species	1.30819079314	ST	3.88952037356	0.013874405883
Bacteria.Firmicutes.Clostridia.Clostridiales.Christensenellaceae	Family	4.78653227093	ST	4.47495600807	0.0209213353378
Bacteria.Spirochaetes	Phylum	4.29020432986	CON	3.38028890458	0.0209213353378
Bacteria.Bacteroidetes.Bacteroidia.Bacteroidales.Prevotellaceae.Prevotellaceae_NK3B31_group	Genus	5.16729764961	CON	4.86965584485	0.0209213353378
Bacteria.Firmicutes.Clostridia.Clostridiales.Peptostreptococcaceae	Family	4.89914832584	ST	4.57464407521	0.0209213353378
Bacteria.Firmicutes.Clostridia.Clostridiales.Lachnospiraceae.Agathobacter	Genus	4.01067751297	CON	3.65986965284	0.0209213353378
Bacteria.Firmicutes.Clostridia.Clostridiales.Defluviitaleaceae.Defluviitaleaceae_UCG_011	Genus	1.57777895071	CON	3.3002531277	0.0201645730223
Bacteria.Proteobacteria	Phylum	4.05719627029	ST	3.54067208911	0.0209213353378
Bacteria.Bacteroidetes.Bacteroidia.Bacteroidales.Tannerellaceae.Parabacteroides.Parabacteroides_distasonis	Species	1.31196570302	CON	3.6697313144	0.013874405883
Bacteria.Epsilonbacteraeota.Campylobacteria.Campylobacterales.Campylobacteraceae.Campylobacter	Genus	3.76188002931	ST	3.4552647239	0.0209213353378
Bacteria.Firmicutes.Clostridia.Clostridiales.Ruminococcaceae.Eubacterium_coprostanoligenes_group	Genus	4.64331110878	ST	4.17701328469	0.0209213353378
Bacteria.Firmicutes.Erysipelotrichia.Erysipelotrichales.Erysipelotrichaceae.Catenisphaera	Genus	1.32980445551	CON	3.31992041576	0.0472209040036
Bacteria.Firmicutes.Clostridia.Clostridiales.Peptostreptococcaceae.Romboutsia	Genus	4.81948869096	ST	4.49136209929	0.0209213353378
Bacteria.Firmicutes.Clostridia.Clostridiales.Ruminococcaceae.Ruminococcus_1.Ruminococcus_bicirculans	Species	4.14839312213	CON	3.83235457685	0.0209213353378
Bacteria.Firmicutes.Negativicutes.Selenomonadales.Acidaminococcaceae	Family	4.67607874997	ST	3.87704021499	0.0209213353378
Bacteria.Epsilonbacteraeota	Phylum	3.7623991639	ST	3.455744019	0.0209213353378
Bacteria.Bacteroidetes.Bacteroidia.Bacteroidales.Prevotellaceae.Prevotella_1	Genus	3.71310904196	CON	3.41380945232	0.0209213353378
Bacteria.Bacteroidetes.Bacteroidia.Bacteroidales.Prevotellaceae.Prevotella_9	Genus	4.96544621922	CON	4.64313074592	0.0209213353378
Archaea	Domain	4.17259505379	ST	3.84495727	0.0209213353378
Bacteria.Firmicutes	Phylum	5.87491218124	ST	5.01211663309	0.0209213353378
Bacteria.Firmicutes.Clostridia.Clostridiales.Peptostreptococcaceae.Terrisporobacter	Genus	4.11949959076	ST	3.81067534565	0.0209213353378
Bacteria.Firmicutes.Clostridia.Clostridiales.Lachnospiraceae.Blautia	Genus	4.03601008486	ST	3.65497714342	0.0209213353378
Bacteria.Firmicutes.Clostridia.Clostridiales.Lachnospiraceae	Family	5.12418943594	CON	4.52073580766	0.0209213353378
Bacteria.Firmicutes.Negativicutes	Class	4.9786463989	CON	4.08290029151	0.0209213353378
Bacteria.Firmicutes.Clostridia.Clostridiales.Ruminococcaceae.Ruminococcaceae_UCG_013	Genus	3.88438072952	CON	3.51895325223	0.0209213353378
Bacteria.Firmicutes.Clostridia.Clostridiales.Ruminococcaceae.Ruminococcaceae_UCG_014	Genus	4.1331233845	CON	3.81300968069	0.0209213353378
Bacteria.Firmicutes.Erysipelotrichia.Erysipelotrichales	Order	4.62239262208	ST	4.2761795642	0.0209213353378
Bacteria.Deferribacteres.Deferribacteres	Class	0.998477192306	ST	3.53839933076	0.0472209040036
Bacteria.Actinobacteria.Coriobacteriia	Class	4.2091985128	ST	3.71616842817	0.0209213353378
Bacteria.Firmicutes.Negativicutes.Selenomonadales.Veillonellaceae	Family	4.81119133665	CON	4.35282160694	0.0209213353378
Bacteria.Firmicutes.Clostridia.Clostridiales.Ruminococcaceae.Candidatus_Soleaferrea	Genus	3.89010392191	ST	3.59118813905	0.0209213353378
Bacteria.Proteobacteria.Gammaproteobacteria	Class	4.01767542425	ST	3.51628073687	0.0209213353378
Bacteria.Firmicutes.Bacilli.Lactobacillales.Lactobacillaceae.Lactobacillus.Lactobacillus_mucosae	Species	3.94798649088	CON	3.57070121904	0.0209213353378
Bacteria.Firmicutes.Bacilli.Lactobacillales.Lactobacillaceae.Lactobacillus.Lactobacillus_gasseri	Species	4.75516832005	CON	4.14714741931	0.0209213353378
Bacteria.Proteobacteria.Gammaproteobacteria.Enterobacteriales.Enterobacteriaceae	Family	3.86642977087	ST	3.44860882892	0.0209213353378
Bacteria.Firmicutes.Clostridia.Clostridiales.Family_XIII	Family	4.29627715276	ST	3.95974872787	0.0209213353378
Bacteria.Actinobacteria.Coriobacteriia.Coriobacteriales.Coriobacteriaceae	Family	3.81509714772	ST	3.44343813946	0.0209213353378
Bacteria.Firmicutes.Clostridia.Clostridiales.Lachnospiraceae.Acetivibrio_ethanolgignens_group	Genus	1.31947055248	CON	3.77460672877	0.0472209040036
Bacteria.Firmicutes.Clostridia.Clostridiales.Ruminococcaceae.Faecalibacterium	Genus	4.56696253461	CON	4.23648470831	0.0209213353378
Bacteria.Epsilonbacteraeota.Campylobacteria.Campylobacterales.Campylobacteraceae	Family	3.76188002931	ST	3.43559822375	0.0209213353378
Bacteria.Actinobacteria.Coriobacteriia.Coriobacteriales.Atopobiaceae	Family	3.79955966324	ST	3.30351121256	0.0209213353378
Bacteria.Firmicutes.Clostridia.Clostridiales.Ruminococcaceae.Ruminococcaceae_UCG_005	Genus	5.23712091028	ST	4.83652269399	0.0209213353378
Bacteria.Firmicutes.Clostridia.Clostridiales.Ruminococcaceae.Ruminococcaceae_UCG_004	Genus	3.8433440782	ST	3.42896694815	0.0209213353378
Bacteria.Bacteroidetes.Bacteroidia.Bacteroidales	Order	5.61008887949	CON	5.08377078091	0.0209213353378
Bacteria.Firmicutes.Clostridia.Clostridiales.Ruminococcaceae.Ruminococcaceae_UCG_002	Genus	4.01528004101	ST	3.69105925107	0.0209213353378
Bacteria.Planctomycetes	Phylum	4.27409565133	ST	3.93799502542	0.0209213353378
Bacteria.Actinobacteria.Coriobacteriia.Coriobacteriales.Coriobacteriaceae.Collinsella	Genus	3.79369134804	ST	3.42907001757	0.0209213353378
Bacteria.Fusobacteria.Fusobacteriia.Fusobacteriales.Fusobacteriaceae.Fusobacterium.Fusobacterium_mortiferum_ATCC_9817	Species	1.01241548606	CON	3.54944762834	0.0472209040036
Bacteria.Firmicutes.Bacilli	Class	5.16985707037	CON	4.46563737545	0.0209213353378
Bacteria.Bacteroidetes.Bacteroidia.Bacteroidales.Tannerellaceae.Parabacteroides	Genus	3.91723860451	ST	3.43854474907	0.0209213353378
Bacteria.Bacteroidetes.Bacteroidia.Bacteroidales.Prevotellaceae	Family	5.57984656503	CON	5.12588176573	0.0209213353378
Bacteria.Firmicutes.Clostridia.Clostridiales	Order	5.73813413811	ST	5.0997148034	0.0209213353378
Bacteria.Deferribacteres.Deferribacteres.Deferribacterales.Deferribacteraceae.Mucispirillum.Mucispirillum_schaedleri_ASF457	Species	0.998477192306	ST	3.4761168423	0.0472209040036
Bacteria.Firmicutes.Clostridia.Clostridiales.Christensenellaceae.Christensenellaceae_R_7_group	Genus	4.78622599772	ST	4.47799323572	0.0209213353378
Bacteria.Actinobacteria.Coriobacteriia.Coriobacteriales	Order	4.2091985128	ST	3.72006758939	0.0209213353378
Archaea.Euryarchaeota.Methanobacteria.Methanobacteriales.Methanobacteriaceae.Methanobrevibacter	Genus	4.17259505379	ST	3.85579350295	0.0209213353378
Bacteria.Firmicutes.Clostridia.Clostridiales.Family_XIII.Family_XIII_AD3011_group	Genus	4.26240010979	ST	3.94795830949	0.0209213353378
Archaea.Euryarchaeota.Methanobacteria	Class	4.17259505379	ST	3.85387960879	0.0209213353378
Bacteria.Firmicutes.Negativicutes.Selenomonadales	Order	4.9786463989	CON	4.17221416744	0.0209213353378
Bacteria.Firmicutes.Negativicutes.Selenomonadales.Veillonellaceae.Megasphaera	Genus	3.87739951715	ST	3.55603398544	0.0209213353378
Bacteria.Planctomycetes.Planctomycetacia.Pirellulales.Pirellulaceae.p_1088_a5_gut_group	Genus	4.27409565133	ST	3.95304053097	0.0209213353378
Bacteria.Bacteroidetes.Bacteroidia.Bacteroidales.Tannerellaceae	Family	3.91760168208	ST	3.40198452664	0.0209213353378
Bacteria.Firmicutes.Erysipelotrichia	Class	4.62239262208	ST	4.27230421848	0.0209213353378
Bacteria.Bacteroidetes.Bacteroidia.Bacteroidales.Rikenellaceae.Rikenellaceae_RC9_gut_group	Genus	4.08590155966	ST	3.60283893294	0.0209213353378
Bacteria.Firmicutes.Negativicutes.Selenomonadales.Veillonellaceae.Megasphaera.Megasphaera_sp_MH	Species	1.64318119122	ST	3.31858727225	0.013874405883
Bacteria.Firmicutes.Clostridia.Clostridiales.Lachnospiraceae.Eubacterium_xylanophilum_group	Genus	3.81172162439	CON	3.49429507098	0.0209213353378
Bacteria.Planctomycetes.Planctomycetacia	Class	4.27409565133	ST	3.96645310685	0.0209213353378
Bacteria.Bacteroidetes.Bacteroidia	Class	5.61157065196	CON	5.09507876029	0.0209213353378
Bacteria.Bacteroidetes.Bacteroidia.Bacteroidales.Muribaculaceae	Family	4.60170041337	ST	4.07989820415	0.0209213353378
Bacteria.Firmicutes.Clostridia.Clostridiales.Ruminococcaceae.Subdoligranulum	Genus	4.1397428272	ST	3.73131456737	0.0209213353378
Bacteria.Firmicutes.Bacilli.Lactobacillales	Order	5.16958223432	CON	4.37030788219	0.0209213353378
Archaea.Euryarchaeota.Methanobacteria.Methanobacteriales.Methanobacteriaceae	Family	4.17259505379	ST	3.85989543748	0.0209213353378
Bacteria.Firmicutes.Bacilli.Lactobacillales.Lactobacillaceae	Family	5.16470051043	CON	4.69263857567	0.0209213353378
Bacteria.Epsilonbacteraeota.Campylobacteria	Class	3.7623991639	ST	3.45790654976	0.0209213353378
Bacteria.Firmicutes.Clostridia.Clostridiales.Lachnospiraceae.Acetivibrio_ethanolgignens_group.Acetivibrio_ethanolgignens	Species	1.31947055248	CON	3.89285940766	0.0472209040036
Bacteria.Firmicutes.Clostridia	Class	5.73813927721	ST	5.07808196543	0.0209213353378
Bacteria.Firmicutes.Negativicutes.Selenomonadales.Veillonellaceae.Anaerovibrio	Genus	4.77307831456	CON	4.41557255266	0.0209213353378
Bacteria.Firmicutes.Clostridia.Clostridiales.Lachnospiraceae.Tyzzerella_4	Genus	3.65356575781	ST	3.34545752394	0.0209213353378
Bacteria.Proteobacteria.Gammaproteobacteria.Enterobacteriales.Enterobacteriaceae.Salmonella.Salmonella_enterica_subsp_enterica_serovar_Weltevreden	Species	3.71409485875	ST	3.40338550547	0.0209213353378
Archaea.Euryarchaeota	Phylum	4.17259505379	ST	3.87697273566	0.0209213353378
Bacteria.Spirochaetes.Spirochaetia.Spirochaetales	Order	4.29020432986	CON	3.31472441405	0.0209213353378
Bacteria.Planctomycetes.Planctomycetacia.Pirellulales.Pirellulaceae	Family	4.27409565133	ST	3.97364615716	0.0209213353378
Bacteria.Firmicutes.Erysipelotrichia.Erysipelotrichales.Erysipelotrichaceae.Catenibacterium	Genus	3.62286286222	ST	3.31964577091	0.0209213353378
Bacteria.Epsilonbacteraeota.Campylobacteria.Campylobacterales	Order	3.7623991639	ST	3.45417213572	0.0209213353378
Bacteria.Deferribacteres.Deferribacteres.Deferribacterales	Order	0.998477192306	ST	3.77039529794	0.0472209040036
Bacteria.Actinobacteria	Phylum	4.22896155087	ST	3.74981833843	0.0209213353378
Bacteria.Planctomycetes.Planctomycetacia.Pirellulales	Order	4.27409565133	ST	3.94845975744	0.0209213353378
Bacteria	Domain	5.99960962292	CON	4.21786648939	0.0209213353378
